# Supplementary material for: Usefulness of staging chest-CT in patients with operable breast cancer
Source: PLoS One. 2021 Feb 11;16(2):e0246563. doi: 10.1371/journal.pone.0246563 (PMC7877605; doi:10.1371/journal.pone.0246563)
Supplement: S1 Data — (XLSX) [file pone.0246563.s001.xlsx]

## Sheet: sheet 1
Sex	Age	Pathologic Stage (anatomical)	Nuclear grade	Histologic grade	ER status	PR status	HER2 amplication	mets (1:yes)	Single/multiple (1:0)	lung nodule size (mm)	nodule count (group)	nodule count	CT grade	Ancillary findings	Ancillary findings2
F	78	IB	3	3	0	0	0	0	0	4	2		2
F	52	IA		1	1	1	0	0	1	3	1	1	2
F	60	IA	3	3	0	0	0	0	2
F	44	IA		3	0	0	0	0	2
F	66	IIA	2	2	0	0	1	0	1	8	1	1	3
F	64	IIA		2	0	0	0	0	2
F	50	IIA	3	3	0	0	1	0	2
F	47	IA	2	1	1	1	0	0	2
F	59	IIIA		3	1	1	0	0	2
F	36	IIA	2	1	1	1	0	0	2
F	50	IA	2	2	1	1	0	0	2
F	54	IA		2	1	1	0	0	2
F	58	IIA	2	2	1	1	0	0	2
F	49	IIA	2	2	1	1	0	0	2
F	76	IA		3	1	1	1	0	2					1	HCC
F	81	IIB		2	1	1	0	0	1	4	1	1	1
F	50	IA	2	2	1	1	0	0	2
F	51	IA		2	1	1	0	0	1	2	1	1	2
F	42	IA	2	2	1	1	0	0	2
F	45	IA	2	1	1	1	0	0	1	3	1	1	2
F	61	IA	3	3	0	0	0	0	2
F	65	IA		2	1	1	0	0	2
F	66	IA	2	2	1	1	0	0	0	3	2	6	2
F	50	IA		2	1	1	0	0	0	6	1		3
F	54	IA	3	3	1	1	0	0	2
F	57	IA	2	2	1	1	0	0	2
F	43	IA		1	1	1	0	0	0	5	1	2	2
F	41	IA		2	1	1	0	0	2
F	46	IIA	2	2	1	1	0	0	2
F	59	IA	2	1	1	1	0	0	2
F	66	IA		2	1	1	0	0	0	4	1		2
F	76	IIA	2	2	1	1	0	0	0	5	1	3	2	1	Lung cancer
F	45	IIB	3	3	1	1	0	0	2
F	45	IA	2	2	1	1	0	0	2
F	42	IA	2	2	1	1	0	0	2
F	60	IA	2	2	1	1	0	0	2
F	55	IA		3	0	0	0	0	0	4	1		2
F	57	IA	3	3	0	0	1	0	0	19	1	2	3
F	75	IIB	2	2	0	0	0	0	2
F	45	IA		1	1	1	0	0	2
F	50	IA	2	2	1	0	0	0	0	2	2	7	2
F	83	IIIA	3	2	1	0	0	0	0	18	1	4	3
F	58	IA	2	2	1	1	0	0	2
F	54	IIB	3	2	0	0	0	0	1	4	1	1	2
F	50	IIA	2	2	1	1	0	0	2
F	82	IA	2	2	1	1	0	0	2					1	ILD
F	40	IA	2	2	1	1	0	0	2
F	72	IIA	2	2	1	1	0	0	0	3	1	2	3
F	53	IA	3	3	0	0	1	0	0	4	1	3	2
F	77	IA	2	2	1	1	0	0	0	3	1	5	2
F	70	IIB	3	3	0	0	0	0	2
F	45	IIIA		3	1	1	0	0	0	4	1		3
F	43	IA	2	1	1	1	2	0	2
F	56	IA	3	3	0	0	1	0	0	3	1	3	2
F	47	IA	3	3	1	1	0	0	0	4	1	3	2
F	48	IA	3	2	0	0	1	0	0	8	3	14	2
F	44	IIA	2	2	1	1	0	0	1	3	1	1	2
F	67	IA	2	2	1	1	0	0	2
F	73	IIIC	3	3	1	1	1	0	2
F	63	IIA	2	2	0	0	0	0	2
F	40	IIA	3	2	1	1	0	0	2
F	44	IA	2	2	1	1	0	0	0	2	1	5	2
F	54	IA	2	2	1	0	1	0	2
F	56	IIA		3	0	0	0	0	0	3	1	3	2
F	68	IA	2	2	1	0	0	0	2
F	58	IA		2	1	1	0	0	2
F	72	IIIB	3	3	0	0	0	0	0	5	1	2	3
F	40	IA	2	2	1	1	2	0	2
F	44	IIIA	2	2	0	0	0	0	2
F	72	IIA	3	2	0	0	0	0	2
F	41	IIB		2	1	1	0	0	2
F	70	IA	2	2	1	1	0	0	1	3	1		3
F	49	IB	2	2	0	0	1	0	2
F	40	IIA		2	1	1	0	0	2
F	60	IA	3	2	1	1	0	0	1	5	1	1	2
F	42	IA		2	1	1	0	0	2
F	55	IA	3	2	1	0	0	0	0	3	3	11	2
F	46	IIB		2	1	1	0	0	2
F	38	IIA	3	3	0	0	1	0	2
F	63	IIB	3	3	0	0	0	0	1	2	1	1	2
F	31	IIA	3	3	0	0	0	0	2
F	53	IIA	2	1	1	1	0	0	2
F	42	IA		2	1	0	0	0	0	4	1	2	2
F	57	IIB	3	3	0	0	0	0	0	3	1	3	2
F	54	IA		2	1	0	0	0	2
F	34	IA	3	3	0	0	0	0	2
F	70	IA	1	1	1	1	0	0	2
F	64	IA		2	1	1	0	0	0	3	3	35	2
F	55	IA	3	3	1	0	0	0	0	4	2	6	3
F	53	IIA	2	2	1	0	0	0	2
F	74	IIB	3	3	1	1	0	0	2
F	53	IA	3	3	1	0	0	0	2
F	45	IIA	2	2	1	1	0	0	2
F	40	IA	2	2	1	1	0	0	2
F	45	IA		2	1	1	0	0	2
F	51	IIB	3	3	1	1	0	0	2
F	58	IIIA	2	2	1	1	0	0	2
F	65	IA		2	0	0	0	0	0	6	2		2
F	33	IIA	3	3	0	0	0	0	2
F	50	IA	2	2	1	1	0	0	2
F	68	IA		1	1	1	0	0	0	5	1		2
F	61	IA	2	2	1	0	0	0	2
F	39	IA		2	0	0	1	0	1	3	1	1	2
F	74	IA	2	1	1	0	0	0	0	2	1	3	2
F	66	IA	2	1	1	1	0	0	0	4	3		1
F	45	IIA	3	2	1	1	1	0	2
F	43	IA	2	2	1	1	0	0	1	3	1	1	2
F	54	IA	2	1	1	1	0	0	2
F	72	IIA	3	3	0	0	0	0	0	23	1	4	2
F	60	IIIC	2	2	0	0	0	0	2
F	34	IA	2	2	1	1	0	0	2
F	72	IA		2	1	1	1	0	2
F	64	IA	2	2	1	1	0	0	2
F	44	IA	2	2	1	1	0	0	2
F	44	IIIA	3	2	1	0	1	0	2
F	40	IIA	2	2	1	1	0	0	2
F	55	IIA	3	2	1	1	0	0	2
F	66	IIA	2	2	1	1	0	0	1	6	1	1	2
F	39	IA	2	2	1	1	0	0	2
F	50	IA		1	1	1	0	0	2
F	59	IA	1	3	1	1	0	0	2
F	40	IIA	2	2	1	1	0	0	1	4	1	1	2
F	60	IIA	3	3	0	0	0	0	2
F	62	IIA	2	2	1	0	0	0	1	3	1	1	2
F	71	IIIC		3	1	1	0	1	0	8	1	2	3	1	Vascular anomaly
F	80	IIB	2	2	1	1	0	0	0	7	2	9	3
F	62	IIB	3	3	0	0	1	0	2
F	56	IA	3	3	0	0	0	0	0	3	1		2
F	43	IA		1	1	1	0	0	2
F	44	IIA		2	0	0	0	0	2
F	52	IA	2	2	1	1	0	0	0	3	3		1
F	55	IIB	2	2	1	1	0	0	0	2	3		1
F	36	IA	3	3	1	0	0	0	2
F	56	IA	3	3	0	0	1	0	2
F	73	IIA	3	3	0	0	0	0	2
F	48	IIIC	3	3	1	0	0	0	2
F	73	IA		2	1	1	0	0	2
F	45	IA	3	2	1	1	1	0	2
F	34	IIA	2	2	1	1	0	0	2
F	51	IIB	2	2	1	1	0	0	2
F	55	IA	1	1	1	1	0	0	0	4	1	2	2
F	72	IIA		3	0	0	0	0	1	3	1	1	2
F	69	IA	3	3	0	0	1	0	0	2	1	2	2
F	41	IA	3	3	0	0	0	0	2
F	56	IIA	3	3	0	0	1	0	2
F	34	IIB	3	2	1	1	0	0	2					1	Vascular anomaly
F	58	IIIA	2	2	1	0	0	0	2
F	61	IA	3	3	0	0	1	0	0	2	1	2	2
F	65	IIA	3	3	0	0	0	0	2
F	41	IIB	3	3	1	1	1	0	2
F	75	IIIC	3	3	1	1	0	0	2
F	59	IA	3	3	0	0	1	0	2
F	64	IIIC	3	3	0	0	1	0	2
F	48	IIA	3	3	0	0	1	0	0	6	2	6	3
F	46	IIA	2	2	0	0	0	0	2
F	45	IA	2	2	1	0	0	0	0	1	1	2	2
F	35	IIA	2	2	1	1	0	0	2
F	44	IIIA	3	3	0	0	1	0	2
F	31	IIA	2	2	1	1	0	0	2
F	56	IA	2	2	1	1	0	0	1	9	1	1	2
F	61	IA	2	2	1	1	0	0	2
F	51	IIA	3	3	0	0	1	0	0	10	1	2	2
F	46	IIIA	2	2	1	1	1	0	2
F	45	IIA	2	3	1	1	0	0	2
F	49	IA	2	1	1	1	0	0	2
F	56	IA	3	3	0	0	1	0	2
F	60	IA	2	2	0	0	1	0	2
F	62	IA	3	3	0	0	0	0	1	3	1	1	2
F	77	IIIC	2	2	1	1	0	0	2
F	63	IIA	3	3	1	1	0	0	0	3	1	5	2
F	63	IA	2	1	1	1	0	0	2
F	61	IIB	3	3	0	0	0	0	2
F	68	IA		3	0	0	1	0	2
F	44	IIIC		2	1	1	1	0	0	6	1		2
F	39	IIB	2	2	1	1	0	0	2
F	41	IIA	3	3	0	0	0	0	2
F	51	IIA	3	3	1	0	0	0	2
F	40	IIB	2	1	1	1	0	0	2
F	74	IIB	2	2	1	1	0	0	0	2	1	3	2
F	62	IA	2	2	1	1	0	0	2
F	33	IIIC	3	3	0	0	0	0	2
F	42	IA	2	2	1	1	0	0	2
F	65	IIA	3	3	1	0	1	0	2
F	46	IA	3	2	1	1	0	0	2
F	49	IIB	3	3	1	1	0	0	2
F	42	IIIC	3	2	1	1	0	0	2
F	35	IA	2	2	0	0	1	0	2
F	58	IIA	3	3	1	1	0	0	2
F	56	IA	3	3	0	0	0	0	2
F	46	IIIC	3	3	1	1	0	0	0	6	1	2	2
F	51	IIIA	2	2	1	1	0	0	2
F	68	IIB		2	1	1	0	0	1	5	1		1
F	69	IIA		2	1	1	0	0	0	5	1		2
F	56	IA	2	1	1	1	0	0	2
F	53	IIB	2	1	1	1	0	0	2
F	36	IA		2	1	1	0	0	2
F	43	IIB	3	3	1	1	0	0	2
F	40	IA	2	2	1	1	0	0	2
F	42	IA	2	2	1	1	0	0	2
F	61	IA	1	1	1	1	0	0	0	4	1	1	1
F	47	IIA	3	2	0	0	0	0	2
M	63	IIB	3	3	1	1	0	0	1	2	1	1	2
F	61	IIA	3	3	1	1	0	0	2
F	50	IA	3	3	0	0	0	0	0	3	1	2	2
F	34	IIA	3	3	0	0	0	0	1	3	1	1	2
F	66	IA	2	2	1	0	0	0	1	2	1	1	2
F	72	IA	3	3	0	0	1	0	2
F	78	IA	3	3	0	0	0	0	2
F	44	IA	3	3	0	0	0	0	2
F	36	IIA	2	1	1	1	0	0	2
F	61	IA		2	1	0	0	0	2
F	40	IIA		2	1	1	0	0	0	3	1		2
F	56	IIA	2	2	1	1	0	0	2
F	41	IA	2	2	1	1	0	0	2
F	51	IIA		1	1	1	1	0	2
F	52	IA		2	1	1	0	0	0	10	1		3
F	61	IA	3	3	0	0	0	0	0	3	3	16	2
F	73	IIB	2	2	1	1	0	0	0	6	2	6	3
F	68	IIB	3	2	1	1	0	0	2
F	44	IA	1	1	1	1	0	0	0	3	1	2	2
F	44	IA	2	2	1	1	0	0	2
F	45	IA	2	2	1	1	0	0	1	4	1	1	2
F	43	IIA	2	2	1	1	0	0	2
F	62	IA	3	3	1	0	1	0	2
F	55	IA	3	2	1	0	0	0	2
F	66	IIA	2	1	1	0	0	0	2
F	48	IA	2	2	1	1	0	0	2
F	55	IIB	2	2	1	1	0	0	2
F	53	IA	3	3	0	0	0	0	2
F	48	IA	2	2	1	1	0	0	2
F	68	IA		2	0	0	1	0	1	3	1		1
F	23	IA	3	3	1	1	1	0	2
F	33	IA	3	3	0	0	0	0	2
F	59	IA	2	2	1	1	0	0	2
F	54	IA		3	1	0	0	0	0	3	1	2	1
F	42	IIA	2	2	0	0	0	0	2
F	41	IA	2	2	1	1	0	0	2
F	45	IA	3	3	1	1	1	0	2
F	44	IIA	3	3	1	1	0	0	2
F	30	IIA	3	3	0	0	0	0	2
F	57	IIA	3	3	1	1	0	0	0	3	1	3	2
F	46	IIA	1	1	1	1	0	0	1	1	1	1	2
F	55	IA			0	0	0	0	2
F	45	IIB		2	1	1	0	0	2
F	50	IIA	3	3	0	0	1	0	2
F	51	IIA		1	0	0	0	0	2
F	38	IIA	3	3	0	0	0	0	2
F	47	IIA	3	2	1	1	1	0	2
F	39	IA	2	2	1	1	0	0	1	2	1	1	2
F	52	IIB	3	3	0	0	1	0	2
F	42	IA	2	1	1	1	0	0	2
F	46	IA	2	2	1	1	0	0	1	2	1	1	2
F	56	IA	3	2	1	1	1	0	2
F	61	IA	3	3	0	0	0	0	2
F	57	IIA	3	2	1	0	1	0	0	3	1	2	2
F	36	IA	2	2	1	1	0	0	2
F	49	IA	3	2	0	0	1	0	1	7	1	1	3
F	55	IA	2	2	1	1	0	0	1	3	1	1	2
F	37	IIA	3	3	1	1	0	0	2
F	31	IIA	2	2	1	1	0	0	2
F	45	IA	2	2	1	1	1	0	2
F	72	IA	2	2	1	0	0	0	2
F	52	IIB	2	2	1	1	0	0	2
F	48	IIB	2	2	1	1	0	0	2
F	71	IIIA	3	2	1	1	0	0	1	2	1	1	2
F	41	IA	2	2	1	1	0	0	2
F	64	IIA	3	3	1	1	0	0	0	4	1	6	2
F	61	IIA	2	1	1	0	0	0	0	3	1	3	2
F	77	IA		1	1	1	0	0	1	3	1	1	2
F	56	IA		3	0	0	0	0	2
F	59	IIA	1	2	1	1	0	0	2
F	48	IIIC	2	2	1	1	0	0	2
F	52	IA	2	1	1	1	0	0	2
F	57	IIA	2	2	1	1	0	0	0	5	1	2	2
F	49	IIB	3	2	1	1	0	0	2
F	32	IIA	2	2	1	1	0	0	2
F	78	IA		3	1	1	1	0	1	6	1		2
F	26	IA	3	2	1	1	0	0	1	1	1	1	2
F	53	IA	2	2	1	1	0	0	2
F	50	IIB	3	3	1	1	0	0	2
F	54	IIB	2	1	1	1	0	0	2
F	44	IIA	2	2	1	1	0	0	2
F	58	IIB	2	2	1	1	0	0	2
F	70	IIIA		2	1	1	1	0	2
F	42	IIA	3	3	1	1	0	0	2
F	41	IIIA	3	3	1	1	0	0	2
F	59	IA		2	1	1	0	0	2
F	54	IIA	2	2	1	1	0	0	0	5	1	2	2
F	56	IIA	3	3	0	0	0	0	2
F	50	IA	2	2	1	1	0	0	2
F	28	IA	2	2	1	1	0	0	0	3	1	4	2
F	52	IA	3	2	1	1	1	0	2
F	74	IIIA	2	2	1	0	0	0	0	10	2		2
F	55	IA	3	2	1	1	0	0	1	6	1	1	2
F	56	IIIA	3	3	1	1	0	0	1	2	1	1	1
F	42	IIA	3	3	1	1	1	0	0	5	1	4	2	1	Vascular anomaly
F	43	IA	3	3	0	0	0	0	1	4	1		2
F	59	IIB	3	3	1	0	1	0	2
F	34	IIA	3	3	1	1	1	0	1	3	1	1	2
F	46	IIA	3	3	0	0	0	0	2
F	55	IIB		3	0	0	0	0	2
F	43	IIA	3	2	1	1	0	0	2
F	71	IIA	3	3	0	0	0	1	0	6	1	3	3
F	66	IIA	2	2	1	0	0	0	0	3	1	2	2
F	57	IIB		3	0	0	0	0	2
F	51	IA	2	2	1	1	0	0	2
F	71	IIIA	3	3	0	0	0	0	1	5	1	1	3
F	55	IA	3	2	0	0	1	0	2
F	63	IIA	3	2	0	0	0	0	0	2	1	2	2
F	50	IIB	2	3	1	1	0	0	2
F	52	IA	2	1	1	1	0	0	0	3	1	3	2
F	51	IIA	2	1	1	1	0	0	2
F	52	IA	3	3	0	0	1	0	2
F	43	IIA	2	2	1	1	0	0	2
F	51	IA	3	3	0	0	0	0	2
F	55	IIA	2	1	1	1	0	0	1	3	1	1	1
F	58	IIA	3	3	0	0	0	0	1	5	1	1	2
F	52	IIA		3	0	0	0	0	2
F	61	IIA	3	3	0	0	0	0	2
F	53	IIB	3	3	1	0	1	0	0	3	1	5	2
F	42	IIA	3	3	1	1	0	0	2
F	55	IIB	3	3	0	0	1	0	0	2	3		1
F	42	IIA	3	2	1	0	1	0	2
F	58	IIA	3	3	1	1	0	0	2
F	71	IB		2	0	0	0	0	0	4	1		2
F	51	IA	2	2	0	0	0	0	2
F	54	IIA	3	3	1	0	0	0	2
F	54	IIA	3	3	0	0	0	0	2
F	38	IIB	3	3	1	0	0	0	2
F	62	IIA	3	3	0	0	1	0	0	3	1	5	2
F	55	IIA	2	2	1	1	0	0	2
F	51	IIB	2	2	1	1	0	0	2
F	48	IA	2	1	1	1	0	0	0	3	1	3	2
F	70	IA	3	2	0	0	0	0	2
F	37	IIIA	2	2	1	1	0	0	2
F	47	IIB	2	2	0	1	0	0	2
F	48	IIA	3	3	0	0	0	0	2
F	55	IIIA	2	1	1	1	0	0	0	6	1	4	3
F	55	IA	3	3	1	1	0	0	2
F	52	IIA	3	3	0	0	1	0	2
F	27	IIA		2	1	1	0	0	2
F	50	IIA		2	1	1	0	0	0	3	1		1
F	49	IIA	3	3	1	1	1	0	0	4	1	4	2
F	61	IIA	2	2	1	1	0	0	2
F	45	IIA	2	2	1	1	0	0	2
F	64	IA	3	3	0	0	0	0	2
F	55	IA	3	2	0	0	0	0	1	4	1	1	3
F	58	IA		2	0	0	1	0	1	4	1		3
F	39	IIA	3	3	1	1	0	0	2
F	75	IIA	2	2	0	0	0	0	2
F	67	IIIA		3	1	1	1	0	2
F	61	IIA		2	0	0	0	0	2
F	64	IIB	3	3	1	0	0	0	2
F	66	IIIC	2	2	1	1	0	0	0	4	1		1
F	53	IIA	3	3	1	0	1	0	0	1	3		1
F	59	IIA	3	3	0	0	0	0	2
F	36	IA	3	2	0	0	0	0	2
F	41	IIIB	2	2	1	1	0	0	2
F	64	IIIA	2	2	1	1	0	0	0	3	3		1
F	73	IA	3	3	0	0	0	0	2
F	39	IIB	3	3	1	1	0	0	2
F	46	IIA	2	2	1	1	1	0	2
F	53	IIIC	2	2	1	1	0	0	1	4	1	1	2
F	60	IA	2	2	1	1	0	0	2
F	56	IA	2	3	1	1	0	0	2
F	58	IIA	3	3	1	1	1	0	2
F	64	IIB	2	2	1	1	0	0	2
F	54	IIIC	3	3	0	0	0	0	2
F	50	IIIA	2	2	1	1	1	0	2
F	28	IA	2	2	1	1	0	0	1	3	1	1	2
F	53	IIA	3	3	1	0	0	0	2
F	53	IIB	2	2	1	1	0	0	0	4	1	3	2
F	46	IA	3	3	0	0	0	0	2
F	49	IIA	2	2	1	1	1	0	0	4	1	5	2
F	56	IIA	3	2	1	0	1	0	2
F	59	IA		3	1	1	0	0	2
F	41	IA		3	0	1	0	0	0	4	1		2
F	53	IIA	3	3	1	1	0	0	2
F	64	IIA		3	0	0	1	0	1	5	1		1
F	51	IIA	3	3	0	0	0	0	0	4	1	2	2
F	46	IA	3	3	1	0	0	0	2
F	69	IIA	2	2	1	0	0	0	0	3	3		1
F	50	IA		2	0	0	1	0	0	4	1		2
F	51	IIA	3	3	1	0	0	0	2
F	69	IA	3	3	1	0	0	0	1	5	1	1	3
F	45	IIIA	2	2	1	1	0	0	2
F	48	IA	3	3	1	1	0	0	1	3	1	1	2
F	70	IIA	3	3	0	0	1	0	0	3	1	4	2
F	41	IIA	2	2	1	1	0	0	2
F	48	IIIA	3	2	1	1	0	0	0	3	1	2	2
F	47	IIA	2	2	1	1	0	0	2
F	42	IIIA	1	1	1	0	0	0	2
F	63	IIB	3	3	1	0	1	0	1	2	1		1
F	43	IIB	2	1	1	1	0	0	2
F	61	IIA	3	3	1	0	1	0	2
F	46	IA	2	2	1	1	0	0	0	3	1	3	2
F	55	IA		3	0	0	0	0	0	3	1	4	1
F	48	IIA	2	2	1	1	0	0	0	2	2	7	1
F	39	IA	3	2	0	0	1	0	0	5	2	6	2
F	68	IIB	2	2	1	1	0	0	0	6	2	8	2
F	44	IIA	2	2	1	1	0	0	2
F	56	IA		2	1	1	0	0	2
F	59	IB		2	1	1	0	0	2
F	48	IA	2	1	1	1	0	0	0	9	1	5	2
F	48	IIA	2	2	1	1	0	0	1	3	1	1	2
F	42	IA	2	2	0	0	0	0	0	3	1	2	2
F	63	IIIC	2	2	1	1	1	0	2
F	48	IIB	3	3	1	1	1	0	1	4	1	1	2
F	51	IIA		3	0	0	0	0	2
F	39	IIA	3	3	1	1	0	0	2
F	79	IA	2	2	1	1	0	0	0	3	1		3
F	51	IIA	2	2	1	1	0	0	0	3	1	4	2
F	44	IA	3	3	1	0	0	0	2
F	46	IIA	3	3	1	1	0	0	2
F	50	IA	3	3	0	0	0	0	0	3	1	3	2
F	72	IA		1	1	1	0	0	0	5	1	4	3
F	59	IA	3	2	1	1	1	0	0	3	2	6	2
F	51	IIIA	2	2	1	1	0	0	1	6	1	1	2
F	47	IIA	2	2	1	1	0	0	2
F	51	IIA	3	2	1	1	0	0	0	3	1	4	2
F	40	IA	3	3	1	1	1	0	0	3	1	3	2
F	58	IIA	3	3	0	0	0	0	2
F	37	IIB	3	2	1	1	0	0	2
F	46	IA	3	3	1	1	1	0	2
F	39	IIA	2	2	1	1	0	0	0	4	1	2	2
F	35	IA	3	3	1	0	0	0	2
F	56	IA	3	3	1	0	1	0	2
F	35	IA	2	2	1	1	1	0	2
F	44	IIA	2	1	1	1	0	0	2
F	31	IIIA		2	1	1	0	0	0	3	1	2	2
F	46	IIA	2	2	1	1	0	0	1	3	1	1	2
F	43	IA		3	0	0	0	0	1	2	1		1
F	38	IA	3	3	1	0	0	0	2
F	59	IA		2	1	0	1	0	2
F	44	IIB	2	2	1	1	0	0	0	3	1	4	2
F	51	IA	1	1	1	1	0	0	2
F	49	IA	3	3	1	1	1	0	2
F	53	IIIC	2	2	1	1	0	0	2
F	44	IA	2	2	1	1	0	0	2
F	56	IIA	3	3	0	0	1	0	2
F	37	IIA	3	3	1	0	0	0	2
F	45	IIB	2	2	1	1	0	0	2
F	62	IA	3	1	1	0	0	0	2
F	50	IA	3	3	0	0	0	0	2
F	59	IIB	3	3	1	0	1	0	2
F	60	IIA	2	2	1	1	0	0	2
F	44	IIA	2	2	1	1	0	0	2
F	30	IA	3	3	1	1	0	0	2
F	58	IIA	3	3	1	0	0	0	1	3	1		1
F	69	IIA		2	1	1	1	0	2
F	34	IIB	3	2	1	1	0	0	2
F	51	IA		3	0	0	0	0	2
F	54	IIB	2	2	1	1	0	0	2
F	66	IA		3	1	0	1	0	0	3	1	3	2
F	49	IA		2	0	0	1	0	2
F	44	IIB	2	2	1	1	0	0	1	9	1	1	3
F	46	IIIA	3	3	1	1	1	0	2
F	40	IA	3	3	0	0	1	0	0	2	1	2	2
F	51	IA	3	3	1	1	0	0	1	2	1	1	2
F	51	IA	3	3	0	0	0	0	2
F	41	IIA	2	2	1	1	0	0	2
F	48	IA	3	3	0	0	0	0	1	3	1	1	2
F	42	IA		3	1	1	0	0	2
F	44	IIA	2	2	1	1	0	0	2
F	43	IIA	2	2	1	1	0	0	2
F	39	IA	3	3	1	1	0	0	2
F	51	IIB	2	2	1	0	0	0	2
F	35	IIB	3	3	1	0	1	0	2
F	25	IIA	3	3	0	0	0	0	2
F	43	IIA	2	2	1	1	0	0	2
F	67	IIA		3	0	0	0	0	0	5	2	6	3
F	43	IIA	3	3	0	0	1	0	2
F	43	IIA	3	3	1	1	1	0	2
F	36	IA	3	3	1	1	1	0	0	6	1	2	2
F	58	IIA	2	3	1	0	0	0	0	2	1	2	2
F	52	IIA	2	2	1	0	1	0	2
F	47	IA	2	2	1	1	0	0	2
F	68	IIB		2	1	1	0	0	0	2	2	6	2
F	51	IA	2	2	1	1	0	0	1	4	1	1	2
F	54	IA	3	3	0	0	1	0	1	3	1	1	2
F	46	IA	2	2	1	1	2	0	2
F	30	IA	3	3	1	1	0	0	2
F	47	IIIA	2	1	1	1	0	0	0	2	1	2	2
F	59	IA		3	1	1	1	0	0	3	1		2
F	41	IIIA	3	3	0	0	0	0	2
F	41	IA	3	2	0	0	1	0	2
F	76	IIA	3	3	0	0	1	0	2
F	45	IIA	2	2	1	1	0	0	2
F	44	IIA	3	3	0	0	0	0	0	9	1	3	2
F	61	IIA	3	3	1	0	0	0	2
F	46	IA		2	1	1	0	0	2
F	66	IA		3	0	0	0	0	0	4	2	6	2
F	52	IIA	3	2	1	0	0	0	2
F	74	IIA	3	3	1	1	1	0	2
F	52	IA		2	1	1	0	0	2
F	76	IIA	2	1	1	1	0	0	0	3	3		1	1	HCC
F	45	IA	2	2	1	1	0	0	1	3	1	1	2
F	42	IIB	3	3	1	1	0	0	2
F	54	IA	2	2	0	0	0	0	0	3	1		2
F	44	IA		2	1	1	0	0	1	3	1	1	2
F	42	IA	2	2	1	1	0	0	2
F	50	IIA	3	3	0	0	0	0	2
F	57	IIA		3	0	0	1	0	2
F	46	IA	2	1	1	1	0	0	2
F	43	IA	2	1	1	0	0	0	0	3	1	2	2
F	66	IIB	3	3	1	1	0	0	1	3	1	1	2
F	40	IA	2	2	1	1	1	0	2
F	59	IA	2	2	1	1	0	0	1	5	1	1	2
F	43	IIA	3	2	1	1	0	0	0	3	1	3	2
F	43	IA	3	3	0	0	0	0	0	3	1	4	3
F	69	IA	3	3	0	0	0	0	2
F	53	IIA	3	2	1	1	1	0	2
F	41	IA	3	3	0	0	0	0	0	3	1	3	2
F	57	IA	3	3	0	0	1	0	2
F	48	IA	3	3	1	1	0	0	2
F	54	IIA	2	2	1	0	0	0	0	13	1	4	3	1	Lung cancer
F	46	IIIA	3	3	1	1	0	0	2
F	72	IIIC	3	3	0	0	1	0	2
F	39	IIA	1	2	1	1	0	0	2
F	42	IIB	2	1	1	1	0	0	2
F	45	IIA	3	3	0	0	1	0	2
F	48	IA	1	1	1	1	0	0	0	5	1	3	2
F	60	IIA		3	1	0	1	0	0	2	1		2
F	45	IA	2	3	0	0	0	0	2
F	46	IIA	2	2	1	1	0	0	0	3	1	3	2
F	59	IIB	2	2	1	1	0	0	2
F	52	IIB	2	2	1	1	0	0	2
F	54	IA	3	3	1	0	1	0	2
F	45	IIA	2	2	1	1	0	0	2
F	51	IA	3	3	0	0	1	0	0	5	2	6	2
F	45	IIA	3	2	0	0	1	0	2
F	61	IIA	2	2	1	1	0	0	2
F	59	IIA		3	1	1	0	0	2
F	50	IIB	2	2	1	1	0	0	1	4	1	1	2
F	41	IIA	3	2	1	1	0	0	2
F	44	IIA	3	3	0	0	1	0	2
F	44	IIB	2	2	1	1	0	0	1	7	1	1	3
F	36	IIA	3	3	1	1	0	0	2
F	40	IIB	2	2	1	1	0	0	2
F	40	IIA	3	3	1	1	0	0	2
F	48	IIA	2	2	1	1	0	0	2
F	46	IIA	2	2	1	1	0	0	1	4	1	1	2
F	59	IIA	3	3	0	0	1	0	2
F	54	IIB	2	2	1	1	0	0	0	4	1	2	2
F	50	IIA	2	1	1	1	0	0	0	3	1	4	2
F	62	IA		2	0	0	0	0	0	3	3		1
F	45	IIB	3	3	1	1	0	0	2
F	77	IIA	3	3	0	0	1	0	0	3	1	5	2
F	42	IIA	2	2	1	1	0	0	2
F	51	IIA	3	3	0	0	1	0	0	2	2	6	2
F	69	IIA	3	3	0	0	1	0	2
F	48	IIIA		2	1	1	0	0	2
F	43	IA		2	1	1	0	0	0	3	1	5	2
F	55	IIB	3	3	0	0	1	0	1	3	1	1	2
F	47	IIB	3	3	1	1	1	0	1	3	1	1	2
F	51	IA	2	2	1	1	0	0	2
F	60	IIA	2	2	1	1	0	0	0	3	2	6	2
F	51	IA		3	0	0	0	0	2
F	46	IA	3	3	0	0	0	0	2
F	57	IIA		2	0	0	0	0	0	2	1		2
F	52	IIA		2	1	1	0	0	0	3	3		1
F	47	IA	2	2	1	1	0	0	2
F	44	IIA	2	2	1	1	0	0	0	2	1	5	2
F	48	IA	3	3	0	0	1	0	0	2	3		1
F	53	IIA	2	2	1	1	0	0	2
F	51	IA	3	3	0	0	0	0	2
F	60	IIA	2	2	1	1	1	0	1	4	1	1	2
F	47	IIB	2	2	1	1	0	0	2
F	53	IIA	3	3	0	0	0	0	2
F	48	IIA	2	1	1	0	0	0	2
F	47	IIIA	3	3	0	1	0	0	2
F	64	IB		3	1	1	2	0	0	4	2	7	2
F	55	IA	3	2	0	0	1	0	0	5	3		1
F	42	IIA	2	2	1	1	0	0	0	3	1	3	2
F	63	IIA	3	3	0	0	1	0	0	3	1	2	2
F	44	IIA	2	2	1	1	0	0	2
F	49	IIA	3	3	0	0	1	0	2
F	47	IIA	3	3	0	0	0	0	0	2	1	3	2
F	45	IIA	3	3	0	0	0	0	0	3	1	2	2
F	45	IA	2	2	1	1	0	0	2
F	46	IA	3	3	0	0	1	0	2
F	40	IIA	3	3	1	1	1	0	2
F	54	IA	3	3	0	0	0	0	2
F	54	IIB	2	1	1	1	0	0	1	6	1	1	3
F	60	IA	3	3	1	1	1	0	2
F	56	IIA	3	3	0	0	1	0	2
F	71	IIIC	3	3	0	0	0	0	0	3	1	3	2
F	69	IIA	3	3	0	0	1	0	2
F	44	IIA	3	3	1	1	0	0	2
F	36	IIB	2	2	1	1	0	0	2
F	83	IIIC	3	2	1	0	1	0	2
F	46	IA	2	2	1	1	0	0	2					1	ILD
F	43	IIB	3	3	1	1	0	0	2
F	44	IA	3	3	1	0	0	0	2
F	63	IIB	3	3	1	1	0	0	0	4	1	3	2
F	41	IA		3	1	1	0	0	2
F	68	IIIC	3	2	1	0	1	0	1	8	1	1	3
F	52	IA	2	1	1	1	0	0	1	4	1	1	2
F	43	IIB	3	3	1	1	0	0	1	4	1	1	2
F	58	IIA	3	3	0	0	1	0	2
F	52	IIB	3	2	1	1	0	0	0	3	1	4	2
F	42	IIIC		2	1	1	0	0	2
F	65	IIA		2	1	1	0	0	1	5	1		3
F	37	IIIA	2	2	1	1	0	0	2
F	56	IA	2	2	1	1	0	0	0	3	3		1
F	42	IIA	3	3	1	0	0	0	1	2	1	1	2
F	42	IA	2	2	1	1	0	0	2
F	59	IIB	3	3	0	0	1	0	2
F	44	IIA	3	2	1	1	0	0	2
F	55	IIIA	2	2	1	1	0	0	2
F	46	IIB	2	2	1	1	0	0	2
F	63	IA		3	1	0	0	0	2
F	39	IIB	3	3	0	0	0	0	2
F	73	IIA	2	1	1	1	0	0	1	5	1	1	2
F	63	IA	2	2	1	1	0	0	2
F	44	IIB	2	2	1	1	0	0	2
F	59	IIA	3	2	1	1	0	0	2
F	45	IA		3	1	1	1	0	2
F	57	IIA	3	2	1	1	0	0	2
F	61	IA	2	2	0	0	0	0	0	4	1	2	2
F	39	IIA	2	2	1	1	0	0	2
F	68	IIA	3	2	1	1	0	0	2
F	54	IIA	2	2	1	1	0	0	2
F	53	IA	3	3	1	1	0	0	0	1	1	3	2
F	41	IIA	3	2	0	0	0	0	0	2	2	6	2
F	63	IIA	3	3	1	0	1	0	1	4	1	1	1
F	60	IIA	3	2	0	0	0	0	2
F	43	IIA	3	3	1	0	1	0	2
F	48	IA	2	2	1	1	0	0	2
F	50	IA	2	1	1	1	1	0	2
F	57	IIA	2	2	1	0	0	0	2
F	44	IA	2	2	1	1	0	0	2
F	40	IIIA	2	1	1	1	0	0	2
F	59	IA	3	3	0	0	1	0	2
F	59	IIIA		3	1	0	1	0	0	2	1		2
F	50	IIA	2	2	1	1	0	0	0	4	2		2
F	46	IIB		3	1	1	0	0	0	3	1	3	2
F	42	IA	1	1	1	1	0	0	0	4	2	7	2
F	61	IIA	3	2	0	0	0	0	0	2	1	2	2
F	64	IIB	2	2	1	1	0	0	2
F	74	IIA	3	3	0	0	0	0	0	22	2	6	3	1	Lung cancer
F	48	IA	2	2	1	1	0	0	0	2	1	1	2
F	68	IIA	3	3	0	0	0	0	0	3	1	3	2
F	30	IA	2	2	1	1	1	0	1	3	1	1	3
F	53	IA	3	3	1	1	0	0	2
F	51	IA		2	1	1	0	0	1	5	1		2
F	59	IA	3	2	1	0	0	0	0	6	1	3	3
F	53	IIA	2	2	1	0	1	0	2
F	63	IIA	2	1	1	1	0	0	2
F	62	IA		3	1	1	0	0	2
F	62	IIA		3	0	0	0	0	2
F	56	IIA	3	3	1	1	0	0	2
F	42	IIA	3	3	1	0	0	0	2
F	43	IIA	3	2	0	0	1	0	1	3	1	1	2
F	44	IIB	2	2	1	1	0	0	2
F	36	IIB	3	3	0	0	0	0	2
F	45	IIB	2	2	1	1	0	0	2
F	42	IA	2	2	1	1	0	0	2
F	52	IIA		1	1	0	0	0	2
F	50	IA	3	3	1	0	0	0	2
F	48	IIB	2	2	1	1	0	0	0	2	1	3	2
F	54	IA		2	1	1	0	0	2
F	47	IIA	2	2	1	1	0	0	1	2	1	1	2
F	47	IIB	2	2	1	1	0	0	2
F	62	IA	3	2	0	0	0	0	1	3	1	1	2
F	45	IA	2	1	1	1	0	0	0	5	3		2
F	45	IA		1	1	1	0	0	2
F	37	IIA	3	3	0	0	0	0	2
F	52	IA	3	2	0	0	0	0	0	5	3		3
F	49	IIB	3	2	1	1	1	0	2
F	51	IIB	2	2	1	1	0	0	0	3	2	9	2
F	47	IA		2	1	1	0	0	1	12	1	1	1
F	43	IIA	3	3	1	1	1	0	2
F	52	IA	3	3	0	0	0	0	2
F	47	IA		2	1	1	0	0	0	3	1	2	2
F	34	IA		1	1	1	1	0	1	7	1	1	2
F	43	IA		2	1	1	1	0	2
F	65	IA	3	3	0	0	0	0	1	2	1	1	2
F	66	IIA	3	3	0	0	0	0	2
F	42	IIB	2	2	1	1	0	0	2
F	51	IA	2	2	1	1	1	0	2
F	51	IIA	3	2	0	0	0	0	0	3	1	4	2
F	58	IIA	2	2	1	0	1	0	0	4	1	4	2
F	49	IIB		2	1	1	0	0	0	3	1		2
F	60	IIA	3	3	0	0	0	0	1	2	1	1	2
F	51	IIB	3	3	0	0	0	0	2
F	40	IIA	3	2	0	1	1	0	2
F	43	IIA	2	2	1	1	1	0	2
F	44	IA		1	1	1	0	0	2
F	61	IIB	2	2	1	1	1	0	2
F	41	IA	2	2	1	1	0	0	2
F	41	IA	2	1	1	1	0	0	2
F	54	IIB	3	3	1	1	0	0	0	3	1	3	2
F	44	IIB		3	1	1	0	0	2
F	49	IIB		3	1	1	0	0	2
F	69	IA		2	1	0	0	0	0	5	1	2	2
F	56	IIA	2	1	1	0	0	0	2
F	41	IIA		3	0	0	0	0	0	4	1	2	2
F	54	IIA	2	1	1	0	0	0	2
F	53	IA	2	2	1	1	0	0	2
F	44	IIA	2	2	1	1	0	0	2
F	42	IA	3	3	1	0	0	0	2
F	52	IA	3	3	0	0	1	0	2
F	33	IIB	2	2	1	1	0	0	2
F	53	IA	2	2	1	1	0	0	2
F	58	IIA	3	3	1	0	0	0	0	4	1		2
F	54	IIA	2	2	0	0	0	0	1	2	1	1	2
F	52	IIB	3	3	0	0	0	0	2
F	61	IIB	2	2	1	1	0	0	2
F	63	IA		3	1	0	1	0	0	5	1		2
F	39	IIA	3	2	1	1	1	0	2
F	60	IA	3	3	1	0	0	0	2
F	49	IA	3	3	1	0	1	0	0	5	1		2
F	44	IIA	3	3	1	1	0	0	2
F	42	IIB	3	3	0	0	0	0	1	9	1	1	2
F	39	IA	3	3	1	1	1	0	2
F	51	IIA	2	2	1	1	0	0	2
F	40	IA	2	1	1	1	0	0	0	2	1	2	2
F	48	IA	2	2	1	1	0	0	2
F	54	IA	2	2	1	1	0	0	2
F	47	IA	1	1	1	1	0	0	1	3	1	1	2
F	65	IIB	3	3	1	1	0	0	2
F	54	IIA	3	3	0	0	0	0	0	3	1	3	2
F	51	IA		2	1	1	0	0	2
F	58	IA		3	0	0	0	0	0	4	1	3	2
F	65	IA	2	1	1	1	0	0	2
F	33	IIA	3	2	1	1	0	0	2
F	59	IA	3	3	1	0	1	0	0	6	1	2	3
F	39	IIA		2	1	1	0	0	2
F	64	IA	3	3	1	0	0	0	2
F	37	IIA		3	0	0	0	0	2
F	64	IA		2	1	0	0	0	2
F	53	IA		3	0	0	0	0	2
F	50	IA	2	2	1	1	0	0	2
F	47	IA	3	3	0	0	0	0	2
F	62	IIA	2	2	1	1	0	0	1	4	1	1	3
F	48	IIA	3	3	1	1	0	0	2
F	48	IIA	2	2	1	1	0	0	2
F	44	IIA	2	2	1	1	0	0	2
F	51	IA	3	3	1	0	0	0	2
F	59	IA		3	0	0	0	0	1	2	1		2
F	44	IA	3	3	0	0	0	0	2
F	52	IA	3	3	0	0	0	0	0	2	1	2	1
F	52	IA	3	3	0	0	1	0	0	2	1	5	2
F	51	IIA	3	3	1	1	0	0	2
F	50	IA	2	1	1	0	0	0	1	6	1	1	3
F	36	IIB		2	1	1	0	0	0	3	1		2
F	74	IA	2	2	1	1	0	0	1	3	1	1	2
F	55	IIA	3	3	1	0	0	0	0	3	3		1
F	56	IIA		3	1	1	0	0	1	3	1		1
F	53	IIB	3	3	0	0	1	0	2
F	33	IA	2	2	1	1	0	0	0	3	1	3	2
F	59	IIA	3	2	0	0	1	0	0	3	1	2	2
F	65	IIB	2	2	1	0	0	0	2
F	46	IIA	3	2	1	1	0	0	2
F	40	IA	2	2	1	0	1	0	2
F	63	IA	3	3	0	0	0	0	1	5	1	1	2
F	38	IA		1	1	1	0	0	2					1	Vascular anomaly
F	54	IA	3	3	0	0	0	0	2
F	53	IIA	2	2	1	1	0	0	2
F	30	IIA	3	2	1	1	0	0	2
F	58	IIB	2	2	1	1	0	0	2
F	52	IIIA	2	2	1	1	0	0	2
F	58	IA		3	0	0	0	0	2
F	53	IIA	3	2	1	0	0	0	0	2	1	5	2
F	62	IA		3	0	0	0	0	0	6	1		2
F	58	IA	3	3	0	0	0	0	2
F	65	IA	3	3	0	0	1	0	2
F	43	IA	2	2	1	1	0	0	2
F	44	IIIA	3	3	1	1	0	0	2
F	60	IIA	2	2	1	1	0	0	2
F	54	IIA	2	2	1	1	0	0	2
F	43	IIB	3	3	1	1	0	0	1	2	1	1	2
F	57	IIA	3	3	0	0	0	0	0	3	1	3	2
F	57	IA	2	2	1	0	1	0	2
F	75	IIA		3	1	1	0	0	2
F	46	IIB	3	2	1	1	0	0	2
F	39	IA	3	3	0	0	0	0	2
F	43	IIA	1	1	1	1	0	0	2
F	47	IIA	2	2	1	1	0	0	0	3	2	6	2
F	30	IA		3	1	1	0	0	2
F	41	IIA	2	2	1	1	0	0	2
F	45	IA	3	3	0	0	0	0	2
F	48	IA		3	1	1	1	0	2
F	63	IIIC	2	2	1	1	0	0	2
F	60	IA		2	1	1	0	0	0	3	1		2
F	46	IA		2	1	0	0	0	0	2	1		2
F	35	IA	2	2	1	1	1	0	2
F	52	IA	3	3	1	0	1	0	0	3	1	3	2
F	40	IIIC	2	2	1	1	0	0	2
F	56	IA		3	0	0	1	0	0	3	1		2
F	49	IA		2	1	1	0	0	2
F	52	IIA	3	2	1	1	0	0	2
F	59	IA	2	2	0	0	0	0	2
F	47	IIA	2	2	1	1	0	0	2
F	54	IIA	3	3	0	0	0	0	2
F	74	IA	2	2	1	0	1	0	0	3	1	3	2
F	50	IA	3	2	0	0	0	0	2
F	41	IA	2	2	1	1	0	0	2
F	47	IIA	2	2	1	1	0	0	2
F	57	IIA	3	3	1	0	0	0	0	2	3		1
F	45	IA	2	1	1	1	0	0	2
F	76	IIIC	3	2	1	0	1	0	2
F	72	IA	3	3	1	0	0	0	2					1	ILD
F	31	IA	3	3	0	0	0	0	1	2	1	1	2
F	49	IA	2	2	1	1	0	0	2
F	51	IA	3	3	0	0	1	0	1	3	1	1	2
F	64	IA		2	1	1	0	0	1	5	1		2
F	43	IIB	3	3	1	1	0	0	0	3	1	2	2
F	40	IIB	3	3	1	0	0	0	2
F	23	IIA	3	3	1	1	0	0	2
F	47	IIB	3	2	0	0	1	0	2
F	49	IIA	3	3	0	0	0	0	2
F	51	IIA		2	1	1	0	0	1	2	1		1
M	72	IIA	2	2	0	0	0	0	2
F	52	IA	3	3	0	0	1	0	0	3	1	2	2
F	50	IIA	2	2	1	1	0	0	2
F	38	IIB	3	3	1	1	0	0	2
F	62	IA	3	3	1	1	0	0	0	6	1	2	3
F	49	IA	3	3	0	0	1	0	2
F	61	IIA	2	2	1	0	0	0	2
F	31	IA	2	2	1	1	0	0	2
F	39	IA	2	2	1	1	0	0	2
F	63	IIA	2	2	1	1	0	0	0	5	1	5	3
F	41	IIA		2	1	1	0	0	1	3	1	1	2
F	44	IIB	3	2	1	1	1	0	2
F	43	IIB	2	2	1	1	0	0	2
F	46	IIA	3	3	1	1	0	0	2
F	67	IIA	3	3	0	0	0	0	2
F	47	IIA	2	2	1	1	0	0	2
F	50	IA	1	1	1	1	0	0	2
F	35	IA	2	1	1	1	0	0	2
F	52	IA	2	2	0	0	1	0	2
F	45	IIB	2	2	1	1	0	0	2
F	44	IA	2	2	1	1	0	0	2
F	72	IIIC		2	1	0	0	0	0	2	1		2
F	49	IIB	2	2	1	1	0	0	2
F	44	IIA		3	0	0	1	0	2
F	48	IIA	2	2	1	1	0	0	2
F	61	IA	2	2	1	1	0	0	2
F	34	IIB	3	3	1	1	0	0	1	4	1	1	2
F	48	IA	2	2	0	1	0	0	2
F	46	IIA	3	3	1	1	1	0	2
F	45	IIB	2	2	1	1	0	0	1	2	1	1	2
F	46	IIA	2	2	1	1	0	0	2
F	46	IIB	2	2	1	0	0	0	1	3	1	1	2
F	51	IIA	2	2	1	1	0	0	2
F	45	IIB	2	2	1	1	0	0	2
F	64	IA	2	2	1	1	0	0	0	19	3		3
F	40	IIB		2	1	1	0	0	2
F	34	IIA	3	3	0	0	0	0	2
F	60	IIA	3	3	0	0	0	0	0	3	1	3	2
F	49	IIA		3	0	0	0	0	2
F	48	IIA	3	1	1	1	0	0	2
F	25	IIB		3	1	1	0	0	2
F	76	IIA		2	1	1	0	0	2
F	39	IIA	3	2	0	0	1	0	2
F	54	IIA	3	3	1	0	0	0	2
F	68	IA	3	2	0	0	1	0	2
F	66	IIIA	2	2	1	1	0	0	0	2	1	2	2
F	44	IIA	2	2	1	1	0	0	2
F	59	IA	2	2	1	1	1	0	2
F	35	IIB	2	2	1	1	0	0	2
F	43	IIA	2	2	1	1	0	0	2
F	52	IIA	2	2	1	1	0	0	2
F	45	IIA	3	3	1	1	0	0	2
F	55	IIA	3	2	0	0	0	0	2
F	39	IA	3	3	0	0	0	0	2
F	50	IIA	3	3	0	0	0	0	2
F	45	IIB	3	3	1	1	0	0	0	6	2	6	3
F	47	IA	2	2	1	0	1	0	2
F	48	IA	3	3	0	0	0	0	1	2	1	1	2
F	62	IIB	2	2	1	1	0	0	0	2	1		2
F	62	IA	3	3	1	1	0	0	0	3	3		1
F	45	IA	2	2	1	0	0	0	2
F	72	IIA	3	3	0	0	1	0	0	5	2	7	2
F	47	IIIA	3	3	1	0	0	0	2
F	38	IA	3	3	0	0	0	0	2
F	67	IIIA	3	3	0	0	0	0	2
F	32	IA	3	3	1	0	0	0	2
F	68	IIIA	2	2	1	1	0	0	0	2	1	2	2
F	47	IIA	2	2	1	1	0	0	2
F	37	IIA	3	3	1	1	0	0	2
F	45	IIA	3	3	0	0	0	0	2
F	72	IIA	3	3	1	1	0	0	0	2	1		2
F	33	IIA	3	3	0	0	0	0	1	3	1	1	2
F	41	IIA	3	3	1	0	1	0	2
F	68	IIIA		3	1	0	1	0	2
F	71	IIA	2	2	1	1	0	0	2
F	51	IA	3	3	0	0	0	0	2
F	28	IIIC	2	2	1	0	1	0	2
F	36	IIA	3	3	1	1	0	0	2
F	63	IIB	2	2	1	0	0	0	2
F	59	IA	3	3	0	0	1	0	1	2	1	1	2
F	48	IIIA	3	3	1	0	1	0	0	3	1	3	2
F	38	IA	3	3	0	0	0	0	2
F	42	IIA	2	2	1	1	0	0	2
F	36	IIA	3	3	1	1	1	0	2
F	67	IIA		3	0	0	1	0	1	5	1	1	3
F	56	IIA	2	2	1	0	1	0	2
F	46	IIB	3	2	1	1	0	0	2
F	47	IIB	2	2	1	1	0	0	2
F	54	IIA	2	2	1	1	0	0	1	6	1	1	2
F	57	IIB	2	2	1	1	0	0	2
F	52	IIA		2	1	1	0	0	2
F	48	IIB	2	2	1	1	0	0	2
F	64	IIA	3	3	0	0	0	0	2
F	69	IIA	3	3	0	1	0	0	1	2	1	1	2
F	53	IA	3	2	0	0	1	0	2
F	43	IIA	2	2	1	0	0	0	2
F	50	IA	3	3	1	1	0	0	2
F	63	IIB	2	2	1	0	0	0	2
F	51	IIB	3	3	0	0	0	0	1	8	1	1	3
F	57	IIA	3	3	0	0	1	0	2
F	54	IIIA	2	2	1	1	0	0	2
F	44	IA	2	2	1	1	0	0	2
F	38	IA	2	2	1	1	1	0	2					1	Vascular anomaly
F	57	IIA	2	2	1	1	0	0	2
F	42	IIA	2	2	1	1	0	0	2
F	42	IIA	2	2	1	1	0	0	2
F	41	IIB		2	1	1	0	0	2
F	47	IA	3	3	0	0	0	0	2
F	53	IA	3	3	1	1	0	0	1	4	1	1	2
F	58	IIIA	2	2	0	0	0	0	2
F	52	IIB	3	2	1	1	0	0	2
F	58	IA	3	2	1	0	1	0	2
F	52	IA	3	3	0	0	1	0	2
F	55	IIIA	2	2	1	1	0	0	0	7	1		3
F	61	IIIA	2	2	1	1	0	0	2
F	50	IA	2	2	1	1	1	0	2
F	47	IIB	2	2	1	1	0	0	2
F	44	IA	3	2	0	0	0	0	0	5	1	2	1
F	57	IIIA	3	3	1	1	0	0	2
F	51	IIB	2	2	1	1	0	0	2
F	42	IIA	3	3	1	0	0	0	2
F	42	IIA	2	2	1	1	0	0	1	4	1	1	3
F	72	IIIA	3	3	1	1	0	0	2
F	43	IIB	2	2	1	1	0	0	2
F	68	IIB	2	2	1	0	0	0	0	4	1	2	2
F	49	IA	2	2	0	0	0	0	2
F	47	IIA	3	2	1	1	0	0	2
F	46	IIIA	2	2	1	1	0	0	2
F	62	IA	3	3	0	1	0	0	0	7	1	2	3
F	49	IIA	3	3	1	1	0	0	2
F	40	IIB	3	3	1	1	0	0	0	3	2	6	2
F	50	IIA	3	3	1	1	0	0	2
F	72	IIA		3	0	0	0	0	0	6	1		3
F	27	IIA	2	2	1	1	0	0	2
F	44	IIB	2	2	1	1	0	0	2
F	51	IIB	2	1	1	1	0	0	2
F	44	IIB	3	3	1	1	0	0	2
F	44	IIA	3	3	1	0	1	0	0	2	1	2	2
F	65	IIB	3	3	1	1	0	0	2
F	49	IIA	2	1	1	1	0	0	2
F	48	IA	3	3	1	1	0	0	2
F	49	IIB	2	2	1	1	0	0	2
F	49	IIA	2	2	1	1	0	0	1	2	1	1	2
F	52	IA	3	2	0	0	1	0	1	3	1	1	2
F	65	IA	3	3	0	0	0	0	2
F	67	IIA	2	2	1	0	0	0	2
F	59	IIA		2	1	1	0	0	0	3	3		1
F	38	IA		3	0	0	0	0	2
F	48	IIA	3	2	1	0	1	0	0	2	1	2	2
F	59	IIA	3	3	0	0	1	0	1	3	1	1	2
F	43	IIA	3	3	0	0	0	0	2
F	68	IIA	3	3	0	0	0	0	2
F	53	IIA	3	3	0	0	1	0	1	2	1	1	2
F	44	IA	2	2	1	1	0	0	0	3	1	5	2
F	43	IA	3	3	1	1	0	0	2
F	60	IIA	2	1	1	1	0	0	2
F	25	IA	2	2	1	1	0	0	2
F	49	IIB	2	2	1	1	0	0	2
F	57	IA	3	2	1	0	0	0	2
F	73	IIB	2	2	1	1	0	0	2
F	38	IIA	3	3	0	0	0	0	1	5	1	1	2
F	39	IIIA	3	3	1	1	2	0	2
F	63	IA	3	3	1	0	1	0	0	6	1	3	2
F	43	IIA	3	3	1	1	0	0	2
F	65	IIB	3	3	1	1	0	0	2
F	57	IIB	3	2	1	1	0	0	2
F	67	IIB	2	2	1	1	0	0	0	3	1	3	2
F	70	IIA	3	2	1	1	0	0	2
F	49	IIA	2	2	1	1	0	0	2
F	56	IIA	2	2	1	0	0	0	2
F	53	IIA	2	2	0	0	0	0	2
F	54	IIA	2	2	1	1	0	0	2
F	37	IIA	3	2	1	1	1	0	2
F	57	IIA	2	2	1	0	0	0	0	3	1	2	2
F	53	IIB	3	2	0	0	1	0	2
F	57	IIA		2	1	0	0	0	0	3	1	2	2
F	35	IA	3	3	0	1	0	0	2
F	72	IIB	3	2	0	1	1	0	0	4	1	2	2
F	50	IIA	2	2	1	1	0	0	1	7	1	1	2
F	51	IIA	3	3	0	0	0	0	2
F	33	IIA	3	3	1	1	1	0	2
F	48	IIA	2	2	1	1	0	0	2
F	32	IA		2	1	1	0	0	2
F	60	IIB	2	2	1	1	0	0	0	9	1	2	3
F	58	IIA	3	3	0	0	0	0	2
F	53	IA	3	3	0	0	1	0	1	5	1	1	3
F	52	IIA	2	2	1	1	0	0	2
F	40	IA	3	3	0	0	0	0	2
F	58	IIA		3	1	0	1	0	1	3	1	1	2
F	58	IA	3	2	1	0	0	0	0	2	1	3	2
F	73	IIIA	3	3	1	1	0	0	2
F	61	IIA		2	1	0	1	0	2
F	55	IIA	2	2	1	1	0	0	0	5	1	2	2
F	33	IIA	3	3	1	1	1	0	2
F	52	IIB		3	1	1	0	0	0	5	2	9	2
F	41	IA	3	2	0	0	1	0	2
F	54	IIA	3	3	1	0	0	0	2
F	41	IIA	3	2	1	1	1	0	0	4	1	2	2
F	58	IIA		2	1	1	0	0	1	3	1	1	2
F	44	IA		3	0	0	1	0	2
F	43	IIA	3	3	1	0	0	0	2
F	36	IA	2	2	1	1	1	0	1	7	1	1	3	1	Lung cancer
F	56	IA	3	3	0	0	0	0	2
F	41	IIIA	2	2	1	1	0	0	2
F	43	IIA	2	2	1	1	0	0	2
F	51	IIA	3	3	1	1	0	0	2
F	35	IIB	2	2	1	1	0	0	2
F	38	IIA	3	3	1	1	0	0	2
F	43	IIIA	3	2	1	1	0	0	2
F	45	IIA	2	2	1	1	0	0	2
F	69	IIIA	2	2	1	1	0	0	2
F	45	IA	2	2	1	1	0	0	2
F	55	IIB		3	0	0	1	0	2
F	51	IIB	2	2	1	1	0	0	2
F	59	IIA	3	3	1	1	1	0	2
F	49	IIB	2	2	1	1	0	0	0	6	2	6	3
F	40	IIIA	3	3	1	0	0	0	2
F	76	IA	1	1	1	1	0	0	1	2	1		1	1	Lung cancer
F	39	IA	2	2	1	1	0	0	2
F	44	IIB	2	2	1	1	0	0	1	3	1	1	2
F	54	IIA	2	2	1	1	0	0	2
F	49	IA		1	1	1	0	0	0	2	1	2	2
F	43	IA	2	2	1	1	0	0	2
F	66	IIA	2	2	1	1	1	0	2
F	51	IIB	2	2	1	1	0	0	1	8	1	1	1
F	44	IIA	3	3	1	0	0	0	2
F	54	IIA	3	3	1	1	0	0	2
F	41	IIA	3	2	1	1	1	0	2
F	56	IA		3	1	1	0	0	2
F	55	IIA	2	2	1	1	0	0	2
F	59	IIB	3	3	0	0	0	0	0	3	1	3	1
F	40	IIB	3	3	1	1	0	0	2
F	48	IA	3	3	0	0	0	0	2
F	45	IIA	2	2	1	1	0	0	2
F	45	IA	3	3	0	0	0	0	2
F	49	IA		2	1	0	0	0	0	3	2	7	2
F	38	IIA	2	2	1	1	0	0	2
F	55	IIB	3	3	0	0	1	0	1	3	1	1	1
F	53	IIA	2	2	1	1	0	0	2
F	37	IA	2	2	1	0	1	0	2
F	42	IIB	2	2	0	0	1	0	0	2	1	5	2
F	56	IIA	3	3	1	1	1	0	1	4	1	1	2
F	54	IIA	3	3	1	0	1	0	2
F	53	IIIA	3	3	1	1	0	0	2
F	53	IA		2	1	1	0	0	0	2	1	2	2
F	49	IIB	3	3	1	1	0	0	2
F	60	IA	2	2	1	1	0	0	0	7	2		1
F	42	IIB		2	1	1	0	0	1	2	1	1	2
F	39	IIA	2	2	1	1	0	0	0	4	1	3	3
F	43	IIB	3	3	1	1	0	0	0	4	1	4	2
F	31	IA	3	2	0	0	1	0	2
F	55	IA	2	1	0	0	1	0	1	4	1	1	3
F	60	IIB	2	2	1	0	0	0	2
F	48	IIIC	2	2	1	1	0	0	2
F	56	IIA	2	2	1	1	0	0	2					1	Lung cancer
F	41	IIB	3	3	0	0	1	0	2
F	60	IA	3	3	0	0	0	0	2
F	43	IIA	2	2	1	1	0	0	1	3	1		2
F	52	IIA	3	3	0	0	1	0	2
F	42	IIB	2	1	1	1	0	0	0	2	1	2	2
F	41	IIB	3	3	1	1	0	0	2
F	66	IA	3	2	1	0	1	0	0	5	3		1
F	67	IIIA	3	3	0	0	1	0	0	2	3		1
F	44	IIB	2	2	1	1	0	0	2
F	55	IIA		3	0	0	1	0	2
F	44	IA		2	1	1	0	0	1	5	1		1
F	59	IIA	3	3	0	0	1	0	2
F	50	IA	3	2	0	0	1	0	1	5	1	1	2
F	67	IIB	2	2	1	1	0	0	2
F	31	IA		3	1	1	0	0	1	3	1		1
F	57	IIA	3	3	0	0	0	0	2
F	49	IIA	2	2	1	1	0	0	2
F	30	IIA	3	3	1	1	0	0	2
F	49	IIA	3	3	0	0	1	0	0	3	1	2	2
F	67	IIIC		2	1	0	0	0	2
F	72	IIA		3	0	0	0	0	0	4	1	2	2
F	48	IIIA	3	2	1	1	0	0	2
F	49	IIIA	3	2	1	1	0	0	2
F	54	IIA		3	0	0	1	0	0	3	1		2
F	58	IIIA		3	0	0	1	0	2
F	38	IIA		2	1	1	0	0	2
F	33	IA	2	2	1	1	0	0	2
F	72	IIB	2	2	1	1	0	0	2
F	56	IA	3	2	0	0	0	0	2
F	50	IA	3	2	1	0	1	0	2
F	46	IIA		3	0	0	0	0	2
F	54	IA	2	2	1	0	1	0	0	2	1	5	2
F	60	IA	3	3	1	0	1	0	1	2	1		2
F	54	IIA	3	3	0	0	1	0	2
F	48	IA		2	1	1	1	0	2
F	46	IA		3	1	0	0	0	2
F	67	IIA		2	1	1	0	0	2
F	48	IIA	3	3	0	0	1	0	2
F	57	IIB	3	3	1	0	0	0	2
F	53	IA	2	2	1	0	1	0	2
F	38	IIA	3	3	1	1	0	0	0	3	2	6	2
F	50	IIIA	2	2	1	1	1	0	2
F	49	IIIA	2	2	1	1	0	0	2
F	63	IIIA		2	1	0	0	0	2
F	56	IA	2	2	1	1	0	0	2
F	46	IA	3	3	0	0	1	0	2
F	52	IIB	2	2	1	1	0	0	2
F	31	IIIA	3	3	1	1	0	0	0	3	1	5	2
F	57	IIIA	3	3	0	0	1	0	2
F	38	IIB	3	3	0	0	0	0	2
F	58	IIIA	3	3	1	0	1	0	2
F	51	IA	2	2	1	0	0	0	0	3	1		2
F	34	IIIA	3	2	1	1	0	0	2
F	39	IIB	2	2	1	1	0	0	2
F	31	IIA	3	3	0	0	0	0	2
F	41	IIB	3	3	0	0	1	0	1	2	1	1	2
F	44	IIA	3	3	0	0	0	0	2
F	66	IA	3	3	0	0	0	0	2					1	Lung cancer, vascular anomaly
F	47	IA	3	3	0	0	0	0	0	3	1	3	2
F	43	IA	3	3	1	1	1	0	0	3	1	2	2
F	26	IA	3	2	1	1	0	0	2
F	47	IA		3	0	0	0	0	0	2	1	2	2
F	54	IIA	2	2	1	1	0	0	0	3	1	2	2
F	51	IIA		3	0	0	1	0	1	2	1	1	2
F	54	IIA	3	3	0	0	0	0	0	2	1	3	2
F	34	IIA	3	3	0	0	0	0	2
F	54	IA	2	1	1	0	0	0	2
F	43	IIA		2	1	1	0	0	1	3	1	1	1
F	44	IIA	2	2	1	1	0	0	2
F	40	IIB		2	1	1	0	0	2
F	33	IIA		2	1	0	0	0	2
F	45	IIA		2	1	1	0	0	0	3	1	1	2
F	55	IA		3	0	0	0	0	1	3	1	1	2
F	60	IIIA	2	2	1	0	0	0	0	3	1	2	2
F	55	IA	2	2	0	0	0	0	0	3	1	3	3
F	72	IA	2	2	0	0	1	0	2
		IIA	3	3	1	1	0	0	2
F	59	IIIC	1	1	1	1	0	0	0	5	1	3	3
F	58	IIA	3	3	0	0	0	0	2
F	43	IIB		3	0	0	0	0	0	4	1		2
F	43	IIIC	2	2	1	1	0	0	1	4	1	1	2
F	40	IIB	3	2	1	1	0	0	2
F	54	IIIC	2	3	1	0	1	0	2
F	58	IIA		3	0	0	0	0	0	4	1	2	3
F	48	IIA		1	1	1	0	0	2
F	42	IA		3	0	0	0	0	0	4	1		3
F	41	IIA		1	1	1	0	0	2
F	56	IA	3	3	1	1	0	0	2
F	34	IIA		2	1	1	0	0	0	2	1	2	2
F	43	IIA		1	1	1	0	0	2
F	52	IIA		2	1	0	0	0	1	3	1	1	2
F	47	IA		1	1	1	0	0	2
M	55	IA	3	3	1	1	1	0	2
F	58	IIA	3	3	0	0	0	0	0	3	1		2
F	45	IIA	2	2	1	1	0	0	1	4	1	1	2
F	41	IA	3	2	1	1	0	0	2
F	51	IIA		1	1	1	0	0	1	3	1	1	2
F	44	IA		2	1	1	1	0	0	5	3		1
F	43	IA	2	2	1	1	0	0	2
F	50	IIIA	2	2	1	1	0	0	0	2	1	4	2
F	48	IA		2	1	1	0	0	2
F	54	IA		1	0	0	0	0	1	2	1	1	2
F	64	IIA	3	3	1	1	0	0	2
F	33	IIA		3	1	1	0	0	0	3	1		2
F	48	IIA	3	3	1	1	0	0	1	3	1	1	2
F	47	IA		2	0	0	2	0	0	5	1		2
F	32	IIA		2	1	1	0	0	0	6	2		2
F	49	IIA	3	2	1	1	0	0	2
F	42	IIA	3	3	1	1	0	0	2
F	50	IIIA	2	2	1	1	0	0	2
F	45	IA	3	2	1	1	0	0	2
F	47	IA	2	2	1	1	0	0	2
F	47	IIA	2	1	1	1	0	0	2
F	44	IA	2	1	1	1	0	0	0	4	1	2	2
F	44	IA		2	1	1	0	0	2
F	41	IA		3	1	1	0	0	2
F	58	IIA	3	3	1	0	0	0	2
F	36	IA	3	3	1	1	0	0	2
F	47	IIIA	2	2	1	1	0	0	2
F	61	IIA	2	2	1	0	0	0	2
F	41	IA		1	1	1	0	0	2
F	66	IIA	3	3	0	0	0	0	2
F	45	IA	2	1	1	1	0	0	2
F	37	IA	3	3	0	0	0	0	0	3	1		1
F	46	IA	3	2	0	0	1	0	2
F	24	IIA	3	3	0	0	1	0	2
F	57	IIB		3	0	0	1	0	0	3	2		2
F	50	IIIA	2	1	1	1	0	0	2
F	49	IIA		3	1	1	0	0	0	3	1	2	3
F	49	IA	3	2	1	1	0	0	0	3	1	5	2
F	72	IIIC	3	3	1	0	1	0	0	4	1	4	3
F	48	IIA	3	3	1	0	0	0	2
F	38	IIB	3	3	1	1	0	0	1	4	1	1	2
F	56	IA	3	3	0	0	0	0	2
F	49	IIA		2	1	1	0	0	1	2	1	1	1
F	49	IA		2	1	1	0	0	1	5	1	1	2
F	39	IA	3	2	1	1	0	0	2
F	56	IIIA	3	2	0	0	0	0	2
F	54	IA		3	0	0	1	0	0	3	1		1
F	36	IIB	3	3	1	0	1	0	2
F	52	IIA		1	1	0	0	0	2
F	46	IIA	2	2	1	1	0	0	1	2	1	1	1
F	52	IA	3	3	1	1	0	0	2
F	49	IIB		3	0	0	1	0	2
F	59	IA		3	1	1	0	0	0	3	2		2
F	44	IIA	2	2	1	1	0	0	2
F	45	IIA		3	1	1	0	0	2
F	64	IA	3	3	1	0	1	0	2
F	54	IIA		3	0	0	0	0	0	3	1		2
F	29	IIA		2	1	1	0	0	2
F	36	IA	2	2	1	1	0	0	2
F	47	IA		3	0	0	0	0	2
F	34	IIA	2	2	1	0	1	0	2
F	59	IIIA		3	1	0	1	0	2
F	47	IA	2	2	1	1	0	0	1	4	1	1	2
F	49	IA	3	3	0	0	0	0	2
F	45	IIB		3	1	1	0	0	2
F	43	IA	3	3	1	1	0	0	0	4	1	3	2
F	40	IA	3	3	1	1	0	0	2
F	61	IIA		2	1	1	0	0	2
F	41	IA		2	1	1	0	0	2
F	34	IA	3	2	0	0	0	0	1	3	1	1	2
F	40	IIB	3	3	1	0	0	0	0	2	1		2
F	49	IIA	2	2	1	1	0	0	2
F	62	IA	3	3	0	0	0	0	1	3	1	1	2
F	62	IIA		2	1	0	0	0	1	3	1	1	2
F	42	IIIC		2	1	1	0	0	2
F	63	IA	3	3	1	1	0	0	2
F	42	IIIA	2	1	1	1	0	0	2
F	39	IIA	2	2	1	1	0	0	0	3	1	20	2
F	47	IIB		2	1	1	0	0	2
F	51	IA	3	3	0	0	1	0	2
F	55	IIA	3	2	1	1	0	0	1	3	1	1	2
F	37	IIIB	2	2	1	1	0	0	2
F	65	IA		3	0	0	0	0	0	3	3		2
F	32	IA	2	2	1	1	0	0	2
F	46	IA		2	1	1	0	0	1	5	1	1	3
F	39	IIA		3	0	0	0	0	2
F	56	IIA	3	3	0	0	1	0	2
F	52	IA		2	1	1	0	0	2
F	48	IIB	2	2	1	1	0	0	1	3	1	1	2
F	53	IIA		3	0	0	0	0	2
F	46	IA		2	1	1	0	0	0	5	1	2	1
F	63	IIA		2	1	0	0	0	0	2	1	2	2
F	54	IIIC		3	1	1	1	0	2
F	38	IIIA	2	2	1	1	1	0	1	5	1	1	2
F	57	IIB	3	3	1	1	0	0	0	4	1	2	2
F	46	IA		2	1	1	0	0	2
F	58	IIB		1	1	1	0	0	2
F	53	IIA	3	3	0	0	1	0	2
F	53	IIA		3	1	1	0	0	2
F	46	IA		1	1	1	0	0	0	5	1	3	2
F	44	IA		2	1	1	0	0	2
F	62	IA	3	3	0	0	1	0	0	3	1	4	2
F	52	IA		2	1	1	0	0	0	3	1		2
F	50	IIA	3	3	0	0	0	0	2
F	48	IIA		2	1	1	0	0	0	3	1		1
F	35	IIIA	3	3	1	1	0	0	2
F	57	IIA	3	3	0	0	0	0	2
F	58	IIIA	2	2	1	0	0	0	0	6	1	2	3
F	34	IIIC		3	1	1	1	0	1	3	1	1	2
F	28	IA		1	1	1	0	0	2
F	53	IA		2	1	0	2	0	1	3	1		2
F	40	IIB	3	2	1	1	0	0	2
F	46	IIA	2	2	1	1	0	0	2
F	41	IA		3	0	1	0	0	1	2	1	1	2
F	49	IIB		2	1	1	0	0	0	2	1	2	2
F	51	IIA		2	1	1	0	0	0	2	1	3	2
F	44	IA		2	1	0	0	0	2
F	64	IIA		3	0	0	1	0	2
F	44	IIB		2	1	1	0	0	1	3	1		1
F	49	IA		3	0	0	1	0	2
F	54	IIA		3	0	0	1	0	0	6	2	6	3
F	58	IIA		3	0	0	0	0	2
F	47	IIA	3	3	0	0	1	0	0	3	1		2
F	36	IIIA		2	1	1	0	0	2
F	49	IIIA		3	1	1	0	0	2
F	53	IA		3	0	0	1	0	2
F	59	IIB		2	1	1	0	0	0	2	1		2
F	40	IIB	2	2	1	1	0	0	2
F	40	IA	2	2	1	1	0	0	0	3	2	6	2
F	60	IIA		3	1	0	1	0	1	2	1	1	2
F	52	IIA		2	1	1	0	0	2
F	42	IA	3	3	0	0	0	0	0	3	1		2	1	Lung cancer
F	54	IA		2	1	1	0	0	0	4	2		2
F	43	IIA		3	0	0	0	0	2
F	43	IA		3	0	0	1	0	2
F	50	IA		1	1	1	0	0	2
F	48	IA		2	1	0	1	0	1	4	1	1	2
F	54	IIA		3	0	0	0	0	2
F	36	IIA		3	1	1	0	0	2
F	47	IIB		2	1	1	0	0	2
F	42	IA	1	1	1	1	0	0	2
F	39	IIIA		3	1	1	0	0	1	4	1		2
F	35	IIA		3	1	1	0	0	0	4	1		1
F	37	IIB		1	1	1	0	0	2
F	50	IIA		3	1	1	0	0	0	3	1		1
F	39	IIA		3	1	1	0	0	1	3	1	1	2
F	45	IIA		3	1	1	0	0	2
F	51	IIA		3	1	1	0	0	0	5	1		2
F	37	IIIA	2	2	1	1	0	0	2
F	56	IA		2	0	0	1	0	2
F	35	IIB		2	1	1	0	0	0	2	1		1
F	49	IA		3	1	1	1	0	2
F	41	IA	3	3	1	1	1	0	2
F	38	IA		2	1	1	0	0	0	4	1		2
F	55	IIB	3	3	1	1	0	0	2
F	38	IA		2	1	1	0	0	2
F	36	IIIC	3	3	1	0	1	0	2
F	50	IA		2	1	1	0	0	2
F	54	IIB		3	0	0	0	0	2
F	52	IIIA		2	1	1	0	0	2
F	42	IA		1	1	1	0	0	0	4	1		2
F	29	IIA		2	1	1	0	0	2
F	45	IA		3	1	1	1	0	0	3	1		2
F	72	IA		2	0	0	0	0	2
F	41	IA		3	1	0	0	0	2
F	54	IIA		2	1	1	0	0	2
F	54	IIB		3	0	0	0	0	2
F	58	IIA	3	2	1	1	0	0	2
F	55	IIB		2	1	0	0	0	2
F	53	IA		2	1	1	0	0	0	4	1		1	1	Lung cancer
F	40	IIB		3	1	0	0	0	2
F	51	IA		1	1	1	0	0	0	10	1		1
M	61	IIA		2	1	1	0	0	2
F	45	IIIA		2	1	1	0	0	2
F	43	IIA	2	2	1	1	0	0	2
F	58	IIA		2	1	0	0	0	0	2	1		2
F	54	IIA		2	1	1	0	0	2
F	52	IIA		2	1	0	0	0	0	6	2		3
F	41	IIIA		2	1	1	0	0	2
F	78	IIIC	3	3	0	0	0	1	0	3	1	3	3
F	46	IIA	3	3	1	0	0	1	0	2	1	2	3
